# Supplementary material for: Distinctive Gene Expression Profiles and Biological Responses of Skin Fibroblasts to Nicotinamide Mononucleotide: Implications for Longevity Effects on Skin
Source: Biomedicines. 2025 Sep 29;13(10):2395. doi: 10.3390/biomedicines13102395 (PMC12561839; doi:10.3390/biomedicines13102395)
Supplement: Supplementary file 1 [file biomedicines-13-02395-s001.zip]

Archive with 1 entries (1 files):
- biomedicines-3830489-supplementary.pdf
